# Supplementary material for: Crocin Attenuates NLRP3 Inflammasome Activation by Inhibiting Mitochondrial Reactive Oxygen Species and Ameliorates Monosodium Urate-Induced Mouse Peritonitis
Source: Curr Issues Mol Biol. 2023 Mar 3;45(3):2090–104. doi: 10.3390/cimb45030134 (PMC10047758; doi:10.3390/cimb45030134)
Supplement: Supplementary file 1 [file cimb-45-00134-s001.zip]

Archive with 1 entries (1 files):
- cimb-2212649-supplementary.pdf
